# Supplementary material for: In vitro evaluation of dioscin and protodioscin against ER-positive and triple-negative breast cancer
Source: PLoS One. 2023 Feb 9;18(2):e0272781. doi: 10.1371/journal.pone.0272781 (PMC9910703; doi:10.1371/journal.pone.0272781)
Supplement: S1 Raw data — (ZIP) [file pone.0272781.s001.zip]

Archive with 28 entries (21 files):
- Raw Data_Bouchmaa et al/
- Raw Data_Bouchmaa et al/Clono/
- Raw Data_Bouchmaa et al/Clono/Dios-Pro-cologenic test Najat.xlsx
- Raw Data_Bouchmaa et al/Clono/MCF7 (DIOS).tif
- Raw Data_Bouchmaa et al/Clono/MCF7 (PRO).tif
- Raw Data_Bouchmaa et al/Clono/MDA (DIOS).tif
- Raw Data_Bouchmaa et al/Clono/MDA (PRO).tif
- Raw Data_Bouchmaa et al/Cyto/
- Raw Data_Bouchmaa et al/Cyto/PROT+DIOS_Cytotoxicity_MCF-7!.xlsx
- Raw Data_Bouchmaa et al/Cyto/PROT+DIOS_Cytotoxicity_MDA-MB-468!.xlsx
- Raw Data_Bouchmaa et al/Cyto/PROT+DIOS_Cytotoxicity_PBMCsxlsx.xlsx
- Raw Data_Bouchmaa et al/Migration assay/
- Raw Data_Bouchmaa et al/Migration assay/Migration assay-revision-dios and proto/
- Raw Data_Bouchmaa et al/Migration assay/Migration assay-revision-dios and proto/Cneg/
- Raw Data_Bouchmaa et al/Migration assay/Migration assay-revision-dios and proto/Cneg/Cneg 18h MDA rep2.jpg
- Raw Data_Bouchmaa et al/Migration assay/Migration assay-revision-dios and proto/Cneg/Cneg6h MDA rep2.jpg
- Raw Data_Bouchmaa et al/Migration assay/Migration assay-revision-dios and proto/Cneg/T0 Puits  'c neg rep3.jpg
- Raw Data_Bouchmaa et al/Migration assay/Migration assay-revision-dios and proto/FIgure Migration-proto & Dios_finale.pptx
- Raw Data_Bouchmaa et al/Migration assay/Migration assay-revision-dios and proto/Migration assay-Dios and Prot.xlsx
- Raw Data_Bouchmaa et al/Migration assay/Migration assay.pptx
- Raw Data_Bouchmaa et al/Oxidative stress/
- Raw Data_Bouchmaa et al/Oxidative stress/GPx_DIOS+PROTO.xlsx
- Raw Data_Bouchmaa et al/Oxidative stress/GR_DIOS+PROTO.xlsx
- Raw Data_Bouchmaa et al/Oxidative stress/H2O2_PROTP+DIOS.xlsx
- Raw Data_Bouchmaa et al/Oxidative stress/ICDH_DIOS+PROTO.xlsx
- Raw Data_Bouchmaa et al/Oxidative stress/MDA_PROT+DIOS.xlsx
- Raw Data_Bouchmaa et al/Oxidative stress/SOD_DIOS+PROTO.xlsx
- Raw Data_Bouchmaa et al/Oxidative stress/TrxR_DIOS+PROTO.xlsx
