# Supplementary material for: In vitro evaluation of dioscin and protodioscin against ER-positive and triple-negative breast cancer
Source: PLoS One. 2023 Feb 9;18(2):e0272781. doi: 10.1371/journal.pone.0272781 (PMC9910703; doi:10.1371/journal.pone.0272781)
Supplement: S1 Raw data — (ZIP) [file pone.0272781.s001.zip › Raw Data_Bouchmaa et al/Clono/Dios-Pro-cologenic test Najat.xlsx]

## Sheet: Summary area mesurment
	Slice	Count	Total Area cm2	Average Size	%Area
	MCF7 (DIOS).tif	31	0.356	0.011	3.198
	MCF7 (DIOS).tif	24	0.266	0.011	2.388
	MCF7 (DIOS).tif	24	0.276	0.011	2.476
	MCF7 (PRO).tif	68	0.671	0.010	6.485
	MCF7 (PRO).tif	57	0.840	0.015	9.761
	MCF7 (PRO).tif	54	0.637	0.012	7.400
	MDA (DIOS).tif	18	0.361	0.020	4.422
	MDA (DIOS).tif	17	0.353	0.021	4.330
	MDA (DIOS).tif	16	0.274	0.017	3.355
	MDA (PRO).tif	35	0.817	0.023	8.647
	MDA (PRO).tif	35	0.610	0.017	6.454
	MDA (PRO).tif	40	0.682	0.017	7.218

## Sheet: Feuil1
	MCF7 (DIOS)		MCF7 (PRO)		MDA (DIOS)		MDA (PRO)
	Area	Nbr of Colonie	Area	Nbr of Colonie	Area	Nbr of Colonie	Area	Nbr of Colonie		surviving fraction MDA		surviving fraction MCF-7
	0.356	31	0.671	68	0.361	18	0.817	35		0.135993	0.26443	0.101937	0.223605
	0.266	24	0.84	57	0.353	17	0.61	35		0.128438	0.26443	0.0789193	0.187433
	0.276	24	0.637	54	0.274	16	0.682	40		0.120882	0.302206	0.0789193	0.177568
Moyenne	0.299333	26.3333	0.716	59.6667	0.329333	17	0.703	36.6667	Moyenne	0.128438	0.277022	0.086592	0.196202
SD	0.0493288	4.04145	0.108724	7.37111	0.0480867	1	0.105086	2.88675	SD	0.00755515	0.0218098	0.0132895	0.0242385
										PE (MDA)	26.472	PE(MCF-7)	60.8217
