# Supplementary material for: In vitro evaluation of dioscin and protodioscin against ER-positive and triple-negative breast cancer
Source: PLoS One. 2023 Feb 9;18(2):e0272781. doi: 10.1371/journal.pone.0272781 (PMC9910703; doi:10.1371/journal.pone.0272781)
Supplement: S1 Raw data — (ZIP) [file pone.0272781.s001.zip › Raw Data_Bouchmaa et al/Cyto/PROT+DIOS_Cytotoxicity_MCF-7!.xlsx]

## Sheet: Raw
		Cytotoxicity against MDA-MB-468
		Test 1+2	PROT				PROT					Cneg
		Concentration in µM	DO1	DO2	Moy	% of Lysis	DO1	DO2	Moy	% of Lysis		DO1	DO2	Moy
		50	0.115	0.122	0.1185	87.6545	0.117	0.069	0.093	90.052	90.1705	0.782	0.783	0.7825	1.69531
		25	0.262	0.096	0.179	81.3515	0.208	0.199	0.2035	78.2321	78.4111	0.722	0.535	0.6285	2.20575
		12.5	0.297	0.366	0.3315	65.4638	0.243	0.275	0.259	72.2954	72.6269	0.828	0.902	0.865	4.83066
		6.25	0.422	0.515	0.4685	51.1909	0.388	0.509	0.4485	52.025	52.4935	1.0018	1.052	1.0269	0.589801
		3.125	0.663	0.838	0.7505	21.8117	0.604	0.619	0.6115	34.5893	35.3398	1.018	1.09	1.054	9.03512
		1.5625	0.927	0.789	0.858	10.6122	0.745	0.752	0.7485	19.9347	20.7927	1.077	1.018	1.0475	6.59204
		0.78125	0.935	0.935	0.935	2.59021	0.865	0.884	0.8745	6.45683	7.39183	1.026	1.183	1.1045	2.73411
		0.390625	0.911	0.925	0.918	4.3613	0.981	0.894	0.9375	-0.282127	0.635873	1.121	1.219	1.17	3.2834
														0.959862
		Test 1+2	DIOS				DIOS					Cneg
		Concentration in µM	DO1	DO2	Moy	% of Lysis	DO1	DO2	Moy	% of Lysis		DO1	DO2	Moy
		50	0.075	0.063	0.069	92.6192	0.138	0.103	0.1205	87.4461	87.5151	0.582	0.583	0.5825	3.65795
		25	0.171	0.252	0.2115	77.3764	0.268	0.252	0.26	72.9128	73.1243	0.722	0.535	0.6285	3.15622
		12.5	0.289	0.316	0.3025	67.6423	0.36	0.339	0.3495	63.5885	63.891	0.828	0.902	0.865	2.86645
		6.25	0.426	0.332	0.379	59.4593	0.472	0.376	0.424	55.827	56.206	1.0018	1.052	1.0269	2.5684
		3.125	0.611	0.456	0.5335	42.9328	0.557	0.724	0.6405	33.2717	33.8052	1.018	1.09	1.054	6.83142
		1.5625	0.795	0.787	0.791	15.3886	0.695	0.787	0.741	22.8014	23.5924	1.077	1.018	1.0475	5.24165
		0.78125	0.83	0.962	0.896	4.15703	0.803	0.997	0.9	6.23657	7.13257	1.026	1.183	1.1045	1.47046
		0.390625	0.929	0.997	0.963	-3.0098	0.929	0.962	0.9455	1.49631	2.45931	1.121	1.219	1.17	3.1863
														0.934862

## Sheet: Cytotoxicity  MCF-7
	Cytotoxicity against MCF-7
	Test 1-4	PROT									Cneg 1 -2				Cneg 3-4
	Concentration in µM	DO1	% of lysis	DO2	% of lysis	DO3	% of lysis	DO4	% of lysis		DO1	DO2	Moy		DO1	DO2	Moy
	50	0.115	88.0191	0.122	87.2898	0.117	87.4848	0.069	92.6192		0.782	0.783	0.7825		0.582	0.583	0.5825
	25	0.262	72.7044	0.096	89.9986	0.208	77.7507	0.199	78.7134		0.722	0.535	0.6285		0.722	0.535	0.6285
	12.5	0.297	69.0581	0.366	61.8695	0.243	74.0069	0.275	70.5839		0.828	0.902	0.865		0.828	0.902	0.865
	6.25	0.422	56.0354	0.515	46.3465	0.388	58.4966	0.509	45.5535		1.0018	1.052	1.0269		1.0018	1.052	1.0269
	3.125	0.663	30.9276	0.838	12.6958	0.604	35.3916	0.619	33.7871		1.018	1.09	1.054		1.018	1.09	1.054
	1.5625	0.927	3.42367	0.789	17.8007	0.745	20.3091	0.752	19.5604		1.077	1.018	1.0475		1.077	1.018	1.0475
	0.78125	0.935	2.59021	0.935	2.59021	0.865	7.47302	0.884	5.44064		1.026	1.183	1.1045		1.026	1.183	1.1045
	0.390625	0.911	5.09057	0.925	3.63203	0.981	-4.93522	0.894	4.37096		1.121	1.219	1.17		1.121	1.219	1.17
													0.959862				0.934862
	Test 1-4	DIOS
	Concentration in µM	DO1	% of lysis	DO2	% of lysis	DO3	% of lysis	DO4	% of lysis
	50	0.075	92.1864	0.063	93.4366	0.138	85.2385	0.103	88.9823
	25	0.171	82.1849	0.252	73.7462	0.268	71.3327	0.252	73.0442
	12.5	0.289	69.8915	0.316	67.0786	0.36	61.4917	0.339	63.738
	6.25	0.426	55.6186	0.332	65.4117	0.472	49.5113	0.376	59.7802
	3.125	0.611	36.345	0.456	52.4932	0.557	40.419	0.724	22.5555
	1.5625	0.795	17.1756	0.787	18.0091	0.695	25.6575	0.787	15.8165
	0.78125	0.83	13.5293	0.962	-0.222688	0.803	14.105	0.997	-6.6467
	0.390625	0.929	3.2153	0.997	-3.86904	0.929	0.627098	0.962	-2.90283

## Sheet: % lysis and IC50
	Cytotoxicity against MDA-MB-468
	PROT									PROT	DIOS	CisP
	Concentration in ug/ml	% of lysis	% of lysis	% of lysis	% of lysis	Moy	STD		IC50 1 (µM)	5	5	2.2
	50	88.0191	87.2898	87.4848	92.6192	88.8532	2.52951		IC50 2 (µM)	7	2.92	2.5
	25	72.7044	89.9986	77.7507	78.7134	79.7918	7.29698		IC50 3 (µM)	4.8	6.27	1.8
	12.5	69.0581	61.8695	74.0069	70.5839	68.8796	5.11098		IC50 3 (µM)	7.2	5
	6.25	56.0354	46.3465	58.4966	45.5535	51.608	6.61802		IC50 Moy	6	4.7975	2.16667
	3.125	30.9276	12.6958	35.3916	33.7871	28.2005	10.5		Ecartype	1.27541	1.38748	0.351188
	1.5625	3.42367	17.8007	20.3091	19.5604	15.2735	7.96953
	0.78125	2.59021	2.59021	7.47302	5.44064	4.52352	2.3816
	0.390625	5.09057	3.63203	-4.93522	4.37096	2.03959	4.68784
	DIOS
	Concentration in ug/ml	% of lysis	% of lysis	% of lysis	% of lysis	Moy	STD
	50	92.1864	93.4366	85.2385	88.9823	89.9609	3.66478
	25	82.1849	73.7462	71.3327	73.0442	75.077	4.84583
	12.5	69.8915	67.0786	61.4917	63.738	65.5499	3.69409
	6.25	55.6186	65.4117	49.5113	59.7802	57.5805	6.71137
	3.125	36.345	52.4932	40.419	22.5555	37.9532	12.3446
	1.5625	17.1756	18.0091	25.6575	15.8165	19.1647	4.42187
	0.78125	13.5293	-0.222688	14.105	-6.6467	5.19123	10.3025
	0.390625	3.2153	-3.86904	0.627098	-2.90283	-0.732369	3.26506

## Sheet: % of Viability
		% of Viability against MDA-MB-468
			PROT
		Concentration in ug/ml	% of Viability	% of Viability	% of Viability	% of Viability	Moy	STD
		50	11.9809	12.7102	12.5152	7.38076	12.4021	0.377568
		25	27.2956	10.0014	22.2493	21.2866	19.8488	8.89346
		12.5	30.9419	38.1305	25.9931	29.4161	31.6885	6.10301
		6.25	43.9646	53.6535	41.5034	54.4465	46.3739	6.42335
		3.12	69.0724	87.3042	64.6084	66.2129	73.6617	12.0237
		1.56	96.5763	82.1993	79.6909	80.4396	86.1555	9.11145
		0.78	97.4098	97.4098	92.527	94.5594	95.7822	2.81909
		0.39	94.9094	96.368	104.935	95.629	98.7375	5.41667
			DIOS
		Concentration in ug/ml	% of Viability	% of Viability	% of Viability	% of Viability	Moy	STD
		50	7.81362	6.56344	14.7615	11.0177	9.71286	4.41673
		25	17.8151	26.2538	28.6673	26.9558	24.2454	5.69808
		12.5	30.1085	32.9214	38.5083	36.262	33.8461	4.27559
		6.25	44.3814	34.5883	50.4887	40.2198	43.1528	8.02109
		3.12	63.655	47.5068	59.581	77.4445	56.9142	8.39787
		1.56	82.8244	81.9909	74.3425	84.1835	79.7193	4.67503
		0.78	86.4707	100.223	85.895	106.647	90.8628	8.11101
		0.39	96.7847	103.869	99.3729	102.903	100.009	3.58474

## Sheet: Final results
					FIGURE 2. Cytotoxicity of Prot and Dios towards MCF-7
										Steroids
											PROT	DIOS	CisP
										IC50 [µM]	6±1,27	4,79±1,38	2,16±0,35
														A vérifier par rapport au molarité!!!
			TABLE 1. Inhibitory Concentration 50 (IC50) in µM of Prott and Dios tested against MCF-7 tumor cell line.
