# Supplementary material for: In vitro evaluation of dioscin and protodioscin against ER-positive and triple-negative breast cancer
Source: PLoS One. 2023 Feb 9;18(2):e0272781. doi: 10.1371/journal.pone.0272781 (PMC9910703; doi:10.1371/journal.pone.0272781)
Supplement: S1 Raw data — (ZIP) [file pone.0272781.s001.zip › Raw Data_Bouchmaa et al/Cyto/PROT+DIOS_Cytotoxicity_MDA-MB-468!.xlsx]

## Sheet: Raw
		Cytotoxicity against MDA-MB-468
		Test 1+2	PROT				PROT					Cneg
		Concentration in µM	DO1	DO2	Moy	% of Lysis	DO1	DO2	Moy	% of Lysis		DO1	DO2	Moy
		50	0.123	0.062	0.0925	91.1446	0.094	0.086	0.09	90.65	90.7425	0.84	0.801	0.8205	0.349778
		25	0.149	0.104	0.1265	87.8897	0.09	0.087	0.0885	90.8058	90.9323	0.861	1.079	0.97	2.06201
		12.5	0.288	0.285	0.2865	72.5722	0.2	0.098	0.149	84.5205	84.807	0.997	1.476	1.2365	8.44868
		6.25	0.307	0.384	0.3455	66.924	0.258	0.217	0.2375	75.3263	75.6718	0.977	1.312	1.1445	5.94134
		3.125	0.425	0.392	0.4085	60.8927	0.393	0.485	0.439	54.3926	54.8011	1.111	1.286	1.1985	4.5963
		1.5625	0.656	0.714	0.685	34.4223	0.759	0.663	0.711	26.1347	26.8197	0.18	1.18	0.68	5.86025
		0.78125	0.869	0.859	0.864	17.2859	0.821	0.912	0.8665	9.97987	10.8439	0.993	0.993	0.993	5.16617
		0.390625	0.913	0.904	0.9085	13.0258	0.997	0.831	0.914	5.04513	5.95363	1.16	1.467	1.3135	5.64318
														1.04456
		Test 1+2	DIOS				DIOS					Cneg
		Concentration in µM	DO1	DO2	Moy	% of Lysis	DO1	DO2	Moy	% of Lysis		DO1	DO2	Moy
		50	0.078	0.024	0.051	94.7016	0.095	0.093	0.094	91.001	91.052	0.749	0.705	0.727	2.61674
		25	0.094	0.107	0.1005	89.5591	0.097	0.097	0.097	90.7138	90.8143	0.822	0.975	0.8985	0.816493
		12.5	0.107	0.103	0.105	89.0916	0.093	0.092	0.0925	91.1446	91.2496	0.859	1.321	1.09	1.45169
		6.25	0.177	0.155	0.166	82.7544	0.098	0.097	0.0975	90.6659	90.8319	0.8	1.252	1.026	5.59433
		3.125	0.242	0.343	0.2925	69.6124	0.116	0.349	0.2325	77.7419	78.0344	0.815	1.11	0.9625	5.74844
		1.5625	0.508	0.468	0.488	49.302	0.497	0.533	0.515	50.6971	51.1851	0.927	0.941	0.934	0.986463
		0.78125	0.702	0.552	0.627	34.8614	0.715	0.599	0.657	37.1029	37.7299	0.92	1.053	0.9865	1.58497
		0.390625	0.747	0.852	0.7995	16.9405	0.887	0.978	0.9325	10.7282	11.5277	1.199	0.953	1.076	4.39275
														0.962562

## Sheet: Cytotoxicity  MDA-MB-468
	Cytotoxicity against MDA-MB-468
	Test 1-4	PROT									Cneg 1 -2				Cneg 3-4
	Concentration in µM	DO1	% of lysis	DO2	% of lysis	DO3	% of lysis	DO4	% of lysis		DO1	DO2	Moy		DO1	DO2	Moy
	50	0.123	88.2247	0.062	94.0645	0.094	90.2344	0.086	91.0655		0.84	0.801	0.8205		0.749	0.705	0.727
	25	0.149	85.7357	0.104	90.0437	0.09	90.65	0.087	90.9616		0.861	1.079	0.97		0.822	0.975	0.8985
	12.5	0.288	72.4286	0.285	72.7158	0.2	79.2221	0.098	89.8188		0.997	1.476	1.2365		0.859	1.321	1.09
	6.25	0.307	70.6097	0.384	63.2382	0.258	73.1965	0.217	77.456		0.977	1.312	1.1445		0.8	1.252	1.026
	3.125	0.425	59.3131	0.392	62.4723	0.393	59.1715	0.485	49.6137		1.111	1.286	1.1985		0.815	1.11	0.9625
	1.5625	0.656	37.1986	0.714	31.646	0.759	21.148	0.663	31.1214		0.18	1.18	0.68		0.927	0.941	0.934
	0.78125	0.869	16.8073	0.859	17.7646	0.821	14.7068	0.912	5.25291		0.993	0.993	0.993		0.92	1.053	0.9865
	0.390625	0.913	12.595	0.904	13.4566	0.997	-3.57769	0.831	13.6679		1.16	1.467	1.3135		1.199	0.953	1.076
													1.04456				0.962562
	Test 1-4	DIOS
	Concentration in µM	DO1	% of lysis	DO2	% of lysis	DO3	% of lysis	DO4	% of lysis
	50	0.078	91.8966	0.024	97.5067	0.095	90.9053	0.093	91.0968
	25	0.094	90.2344	0.107	88.8838	0.097	90.7138	0.097	90.7138
	12.5	0.107	88.8838	0.103	89.2994	0.093	91.0968	0.092	91.1925
	6.25	0.177	81.6116	0.155	83.8971	0.098	90.6181	0.097	90.7138
	3.125	0.242	74.8588	0.343	64.366	0.116	88.8949	0.349	66.5889
	1.5625	0.508	47.2242	0.468	51.3798	0.497	52.4203	0.533	48.9739
	0.78125	0.702	27.0697	0.552	42.6531	0.715	31.5503	0.599	42.6554
	0.390625	0.747	22.3946	0.852	11.4863	0.887	15.0841	0.978	6.37229

## Sheet: % lysis and IC50
	Cytotoxicity against MDA-MB-468
	PROT									PROT	DIOS	CisP
	Concentration in ug/ml	% of lysis	% of lysis	% of lysis	% of lysis	Moy	STD		IC50 1 (µM)	2.25	1.7	0.14
	50	88.2247	94.0645	90.2344	91.0655	90.8973	2.42497		IC50 2 (µM)	2.31	1.34	0.17
	25	85.7357	90.0437	90.65	90.9616	89.3477	2.43802		IC50 3 (µM)	2.6	1.44	0.165
	12.5	72.4286	72.7158	79.2221	89.8188	78.5464	8.14344		IC50 3 (µM)	3.1	1.67
	6.25	70.6097	63.2382	73.1965	77.456	71.1251	5.9677		IC50 Moy	2.565	1.5375	0.158333
	3.125	59.3131	62.4723	59.1715	49.6137	57.6426	5.56532		Ecartype	0.388029	0.17557	0.0160728
	1.5625	37.1986	31.646	21.148	31.1214	30.2785	6.67919
	0.78125	16.8073	17.7646	14.7068	5.25291	13.6329	5.73078
	0.390625	12.595	13.4566	-3.57769	13.6679	9.03546	8.42156
	DIOS
	Concentration in ug/ml	% of lysis	% of lysis	% of lysis	% of lysis	Moy	STD
	50	91.8966	97.5067	90.9053	91.0968	92.8513	3.13311
	25	90.2344	88.8838	90.7138	90.7138	90.1365	0.865126
	12.5	88.8838	89.2994	91.0968	91.1925	90.1181	1.19802
	6.25	81.6116	83.8971	90.6181	90.7138	86.7102	4.66225
	3.125	74.8588	64.366	88.8949	66.5889	73.6771	11.1043
	1.5625	47.2242	51.3798	52.4203	48.9739	49.9995	2.34659
	0.78125	27.0697	42.6531	31.5503	42.6554	35.9821	7.91849
	0.390625	22.3946	11.4863	15.0841	6.37229	13.8343	6.7339

## Sheet: % of Viability
		% of Viability against MDA-MB-468
			PROT
		Concentration in µM	% of Viability	% of Viability	% of Viability	% of Viability	Moy	STD
		50	11.7753	5.9355	9.7656	8.93448	9.15879	2.9668
		25	14.2643	9.95632	9.35004	9.03837	11.1902	2.67946
		12.5	27.5714	27.2842	20.7779	10.1812	25.2111	3.84199
		6.25	29.3903	36.7618	26.8035	22.544	30.9852	5.1672
		3.12	40.6869	37.5277	40.8285	50.3863	39.681	1.8662
		1.56	62.8014	68.354	78.852	68.8786	70.0025	8.1513
		0.78	83.1927	82.2354	85.2932	94.7471	83.5738	1.56409
		0.39	87.405	86.5434	103.578	86.3321	92.5087	9.5957
			DIOS
		Concentration in µM	% of Viability	% of Viability	% of Viability	% of Viability	Moy	STD
		50	8.10337	2.49334	9.09472	8.90325	6.56381	3.5598
		25	9.7656	11.1162	9.28618	9.28618	10.056	0.948918
		12.5	11.1162	10.7006	8.90325	8.80752	10.24	1.17616
		6.25	18.3884	16.1029	9.38192	9.28618	14.6244	4.68173
		3.12	25.1412	35.634	11.1051	33.4111	23.9601	12.307
		1.56	52.7758	48.6202	47.5797	51.0261	49.6586	2.74926
		0.78	72.9303	57.3469	68.4497	57.3446	66.2423	8.02278
		0.39	77.6054	88.5137	84.9159	93.6277	83.6783	5.5585
			5.29836	8.99898
			10.4409	9.28618
			10.9084	8.85538
			17.2456	9.33405
			30.3876	22.2581
			50.698	49.3029
			65.1386	62.8971
			83.0595	89.2718

## Sheet: Final results
					FIGURE 2. Cytotoxicity of Prot and Dios towards MDA-MB-468
										Steroids
											PROT	DIOS	CisP
										IC50 [µM]	2,56±0.38	1,53±0,17	0.15±0.016
			TABLE 1. Inhibitory Concentration 50 (IC50) in µM of Prott and Dios tested against MDA-MB-468 tumor cell line.
