# Supplementary material for: In vitro evaluation of dioscin and protodioscin against ER-positive and triple-negative breast cancer
Source: PLoS One. 2023 Feb 9;18(2):e0272781. doi: 10.1371/journal.pone.0272781 (PMC9910703; doi:10.1371/journal.pone.0272781)
Supplement: S1 Raw data — (ZIP) [file pone.0272781.s001.zip › Raw Data_Bouchmaa et al/Cyto/PROT+DIOS_Cytotoxicity_PBMCsxlsx.xlsx]

## Sheet: Cytotoxicity  PBMCs
		Viab against PBMCs
		Test N1-3	Prot													Cneg
		Concentration in µg/ml	DO1	% of Lysis	DO2	% of Lysis	DO3	% of Lysis	DO4	% of Lysis	DO5	% of Lysis	Moy	STD		DO1	DO2	Moy
		100	0.091	57.7236	0.09	58.1882	0.108	49.8258	0.109	49.3612	0.102	52.6132	53.5424	4.21972		0.193	0.19	0.1915
		50	0.103	52.1487	0.107	50.2904	0.104	51.6841	0.143	33.5656	0.133	38.2114	45.18	8.66655		0.221	0.209	0.215
		25	0.103	52.1487	0.107	50.2904	0.108	49.8258	0.136	36.8177	0.15	30.3136	43.8792	9.73062		0.173	0.169	0.171
		12.5	0.128	40.5343	0.129	40.0697	0.158	26.597	0.148	31.2427	0.143	33.5656	34.4019	5.94403		0.135	0.195	0.165
		6.25	0.138	35.8885	0.133	38.2114	0.163	24.2741	0.17	21.0221	0.157	27.0616	29.2915	7.44337		0.117	0.21	0.1635
		3.125	0.147	31.7073	0.158	26.597	0.141	34.4948	0.175	18.6992	0.177	17.77	25.8537	7.51695		0.113	0.255	0.184
		1.5625	0.145	32.6365	0.19	11.7305	0.15	30.3136	0.175	18.6992	0.189	12.1951	21.115	9.88467		0.279	0.258	0.2685
		0.78125	0.203	5.69106	0.213	1.0453	0.2	7.08479	0.244	-13.3566	0.239	-11.0337	-2.11382	9.50623		0.393	0.334	0.3635
																		0.21525
		Test N1-3	Dios
		Concentration in µg/ml	DO1	% of Lysis	DO2	% of Lysis	DO3	% of Lysis	DO4	% of Lysis	DO5	% of Lysis	Moy	STD
		100	0.086	60.0465	0.093	56.7944	0.108	49.8258	0.075	65.1568	0.102	52.6132	56.8873	6.05198
		50	0.106	50.7549	0.082	61.9048	0.095	55.8653	0.104	51.6841	0.093	56.7944	55.4007	4.46815
		25	0.138	35.8885	0.144	33.101	0.119	44.7154	0.133	38.2114	0.127	40.9988	38.583	4.49704
		12.5	0.143	33.5656	0.149	30.7782	0.156	27.5261	0.137	36.3531	0.125	41.928	34.0302	5.49694
		6.25	0.185	14.0534	0.171	20.5575	0.188	12.6597	0.18	16.3763	0.167	22.4158	17.2125	4.17343
		3.125	0.186	13.5889	0.167	22.4158	0.191	11.266	0.175	18.6992	0.172	20.0929	17.2125	4.63879
		1.5625	0.18	16.3763	0.195	9.40767	0.192	10.8014	0.172	20.0929	0.173	19.6283	15.2613	4.94506
		0.78125	0.209	2.9036	0.221	-2.67131	0.207	3.83275	0.222	-3.13589	0.235	-9.17538	-1.64925	5.26018
		Test N1-2	CISPLATIN													Cneg (CisP)
		Concentration in µg/ml	DO1	% of viability	DO2	% of viability	DO3	% of viability								DO1	DO2	MOY
		20	0.242	13.2141	0.381	20.804	0.222	12.122								1.314	1.213	1.2635
		10	0.3	16.3811	0.354	19.3297	0.23	12.5589								1.823	1.606	1.7145
		5	0.465	25.3908	0.478	26.1006	0.465	25.3908								1.024	1.842	1.433
		2.5	0.574	31.3426	0.602	32.8715	0.477	26.046								1.396	1.252	1.324
		1.25	0.613	33.4721	0.567	30.9603	0.504	27.5203								3.027	2.881	2.954
		0.625	0.766	41.8265	0.645	35.2194	0.675	36.8576								1.553	2.671	2.112
		0.3125	0.887	48.4336	0.777	42.4271	0.803	43.8468								1.218	2.409	1.8135
		0.15625	0.954	52.092	1.098	59.955	0.972	53.0749								1.602	2.471	2.0365
																		1.83137

## Sheet: % of viability
		% of Viability against PBMCs
		Prot
		Concentration in µM	% of Viability	% of Viability	% of Viability	% of Viability	% of Viability	Moy	STD
		100	42.2764	41.8118	50.1742	50.6388	47.3868	44.7542	4.69965
		50	47.8513	49.7096	48.3159	66.4344	61.7886	48.6256	0.967092
		25	47.8513	49.7096	50.1742	63.1823	69.6864	49.2451	1.22915
		12.5	59.4657	59.9303	73.403	68.7573	66.4344	64.2664	7.91599
		6.25	64.1115	61.7886	75.7259	78.9779	72.9384	67.2087	7.46702
		3.125	68.2927	73.403	65.5052	81.3008	82.23	69.067	4.00543
		1.5625	67.3635	88.2695	69.6864	81.3008	87.8049	75.1065	11.4585
		0.78125	94.3089	98.9547	92.9152	113.357	111.034	95.393	3.1623
		Dios
		Concentration in µM	% of Viability	% of Viability	% of Viability	% of Viability	% of Viability	Moy	STD
		100	39.9535	43.2056	50.1742	34.8432	47.3868	44.4444	5.22175
		50	49.2451	38.0952	44.1347	48.3159	43.2056	43.825	5.58136
		25	64.1115	66.899	55.2846	61.7886	59.0012	62.0983	6.06327
		12.5	66.4344	69.2218	72.4739	63.6469	58.072	69.3767	3.02272
		6.25	85.9466	79.4425	87.3403	83.6237	77.5842	84.2431	4.21546
		3.125	86.4111	77.5842	88.734	81.3008	79.9071	84.2431	5.88259
		1.5625	83.6237	90.5923	89.1986	79.9071	80.3717	87.8049	3.68746
		0.78125	97.0964	102.671	96.1672	103.136	109.175	98.645	3.51771
		CisP
		Concentration in ug/ml	% of Viability	% of Viability	% of Viability	Moy	STD
		25	13.2141	20.804	12.122	15.3801	4.72893
		12.5	16.3811	19.3297	12.5589	16.0899	3.39482
		6.25	25.3908	26.1006	25.3908	25.6274	0.409832
		3.125	31.3426	32.8715	26.046	30.0867	3.58186
		1.5625	33.4721	30.9603	27.5203	30.6509	2.98795
		0.78125	41.8265	35.2194	36.8576	37.9678	3.44062
		0.390625	48.4336	42.4271	43.8468	44.9025	3.13928
		0.195312	52.092	59.955	53.0749	55.0406	4.28422
		Remarque	Pour faire le statistiques, j'ai assembl les 3 premières % de viablité comme un essai et les 2 restes comme un 2ème essai afin de pouvoir résumer les résulats dans 2 Moy(

## Sheet: Final results
					FIGURE 3. Cytotoxicity of Protodioscin and Dioscin steroidals saponins towards PBMCs
										Cytotoxicity (µM)
									IC50	Prot	>50
										Dios	45-50
										Cisp	0.27

## Sheet: % of viability (2)
		% of Viability against PBMCs
		Prot
		Concentration in µM	% of Viability	% of Viability	% of Viability	% of Viability	% of Viability	Moy	STD
		0.78125	94.3089	98.9547	92.9152	113.357	111.034	95.393	3.1623
		1.5625	67.3635	88.2695	69.6864	81.3008	87.8049	75.1065	11.4585
		3.125	68.2927	73.403	65.5052	81.3008	82.23	69.067	4.00543
		6.25	64.1115	61.7886	75.7259	78.9779	72.9384	67.2087	7.46702
		12.5	59.4657	59.9303	73.403	68.7573	66.4344	64.2664	7.91599
		25	47.8513	49.7096	50.1742	63.1823	69.6864	49.2451	1.22915
		50	47.8513	49.7096	48.3159	66.4344	61.7886	48.6256	0.967092
		100	42.2764	41.8118	50.1742	50.6388	47.3868	44.7542	4.69965
		Dios
		Concentration in µM	% of Viability	% of Viability	% of Viability	% of Viability	% of Viability	Moy	STD
		0.78125	97.0964	102.671	96.1672	103.136	109.175	98.645	3.51771
		1.5625	83.6237	90.5923	89.1986	79.9071	80.3717	87.8049	3.68746
		3.125	86.4111	77.5842	88.734	81.3008	79.9071	84.2431	5.88259
		6.25	85.9466	79.4425	87.3403	83.6237	77.5842	84.2431	4.21546
		12.5	66.4344	69.2218	72.4739	63.6469	58.072	69.3767	3.02272
		25	64.1115	66.899	55.2846	61.7886	59.0012	62.0983	6.06327
		50	49.2451	38.0952	44.1347	48.3159	43.2056	43.825	5.58136
		100	39.9535	43.2056	50.1742	34.8432	47.3868	44.4444	5.22175
		CisP
		Concentration in ug/ml	% of Viability	% of Viability	% of Viability	Moy	STD
		0.195312	52.092	59.955	53.0749	55.0406	4.28422
		0.390625	48.4336	42.4271	43.8468	44.9025	3.13928
		0.78125	41.8265	35.2194	36.8576	37.9678	3.44062
		1.5625	33.4721	30.9603	27.5203	30.6509	2.98795
		3.125	31.3426	32.8715	26.046	30.0867	3.58186
		6.25	25.3908	26.1006	25.3908	25.6274	0.409832
		12.5	16.3811	19.3297	12.5589	16.0899	3.39482
		25	13.2141	20.804	12.122	15.3801	4.72893
		Remarque	Pour faire le statistiques, j'ai assembl les 3 premières % de viablité comme un essai et les 2 restes comme un 2ème essai afin de pouvoir résumer les résulats dans 2 Moy(
