# Supplementary material for: In vitro evaluation of dioscin and protodioscin against ER-positive and triple-negative breast cancer
Source: PLoS One. 2023 Feb 9;18(2):e0272781. doi: 10.1371/journal.pone.0272781 (PMC9910703; doi:10.1371/journal.pone.0272781)
Supplement: S1 Raw data — (ZIP) [file pone.0272781.s001.zip › Raw Data_Bouchmaa et al/Migration assay/Migration assay-revision-dios and proto/Migration assay-Dios and Prot.xlsx]

## Sheet: Sheet1
			% of wound closed	Dios	Prot	DMSO		DMSO		Moy	SD
			T6h	-16.26	-15.69	-14.86		-14.02	-15.7	-14.86	1.18794
			SD	4.5	18.28	1.18794
			T18h	16.56	-14.39	22.63		21.71	23.55	22.63	1.30108
			SD	10.14	1.86	1.30108
								‡						⁂
														⁑
														#
														†
														‡
