# Supplementary material for: In vitro evaluation of dioscin and protodioscin against ER-positive and triple-negative breast cancer
Source: PLoS One. 2023 Feb 9;18(2):e0272781. doi: 10.1371/journal.pone.0272781 (PMC9910703; doi:10.1371/journal.pone.0272781)
Supplement: S1 Raw data — (ZIP) [file pone.0272781.s001.zip › Raw Data_Bouchmaa et al/Oxidative stress/GPx_DIOS+PROTO.xlsx]

## Sheet: GPx_Dios + Proto
					GPx activity_Dios+Proto
	GPx activity µmol . Min-1 . mg-1 protein
MDA-MB-468						moyenne	ecart type		MCF-7						moyenne	ecart type
	NT	13.537	12.4737	12.2347	12.617	12.7156	0.569871			NT	17.2051	17.2624	17.8933	17.899	17.5649	0.383157
	NT	12.5918	11.9558	12.5609	12.5833	12.423	0.311703			NT	17.7783	17.3728	17.5439	17.81	17.6263	0.206474
	Cisp	18.0989	20.1338	18.8455	19.985	19.2658	0.96764			Cisp	39.9127	40.7339	38.7722	38.547	39.4914	1.02153
	Cisp	22.3267	27.3001	26.0523	27.6745	25.8384	2.44167			Cisp	40.0641	38.7936	39.1334	40.5314	39.6306	0.805642
	Dios 24	19.7539	19.681	19.6495	19.7102	19.6986	0.0443782			Dios 24	48.547	49.4612	49.1565	48.9388	49.0259	0.384485
	Dios 48	25.3843	24.5598	24.6903	24.8682	24.8757	0.361888			Dios 48	49.1296	49.5088	49.4689	49.8947	49.5005	0.313045
	Proto 24	14.359	14.5195	14.5177	14.3257	14.4305	0.102665			Proto 24	23.7552	23.5075	23.6343	23.478	23.5937	0.127204
	Proto 48	14.0889	14.1439	14.1876	14.1876	14.152	0.046836			Proto 48	21.2877	21.2959	21.2115	21.5923	21.3469	0.168009
