# Supplementary material for: In vitro evaluation of dioscin and protodioscin against ER-positive and triple-negative breast cancer
Source: PLoS One. 2023 Feb 9;18(2):e0272781. doi: 10.1371/journal.pone.0272781 (PMC9910703; doi:10.1371/journal.pone.0272781)
Supplement: S1 Raw data — (ZIP) [file pone.0272781.s001.zip › Raw Data_Bouchmaa et al/Oxidative stress/GR_DIOS+PROTO.xlsx]

## Sheet: GR_Dios+Proto
						GR activity_Dios+Proto
	GR activity nmol . Min-1 . mg-1 protein
MDA-MB-468						moyenne	ecart type		MCF-7						moyenne	ecart type
	NT	39.2973	38.7134	38.0788	39.7796	38.9673	0.73546			NT	42.6016	41.8656	41.7796	41.2921	41.8848	0.540534
	NT	39.8633	38.466	38.7455	39.4523	39.1318	0.640397			NT	41.7589	41.1397	41.2549	43.4148	41.8921	1.05018
	Cisp	9.96582	9.6165	9.68637	9.86308	9.78294	0.160099			Cisp	19.3629	19.3412	18.4794	19.1577	19.0853	0.414266
	Cisp	9.82432	9.67835	9.51969	9.9449	9.74182	0.183865			Cisp	20.3355	18.9798	18.2474	18.8255	19.0971	0.883785
	Dios 24	21.6925	21.0371	21.5873	22.2508	21.6419	0.497346			Dios 24	13.4749	13.7237	13.8481	13.081	13.5319	0.338265
	Dios 48	9.05558	11.0427	10.8153	9.3917	10.0763	0.998417			Dios 48	11.5871	10.6892	10.903	10.8816	11.0153	0.393184
	Proto 24	28.6687	28.4903	28.478	28.7241	28.5903	0.124709			Proto 24	22.6071	23.0003	22.6071	22.6071	22.7054	0.196584
	Proto 48	35.5943	34.85	35.3516	35.2329	35.2572	0.310324			Proto 48	27.4642	27.8813	27.6546	27.4098	27.6025	0.213462
