# Supplementary material for: In vitro evaluation of dioscin and protodioscin against ER-positive and triple-negative breast cancer
Source: PLoS One. 2023 Feb 9;18(2):e0272781. doi: 10.1371/journal.pone.0272781 (PMC9910703; doi:10.1371/journal.pone.0272781)
Supplement: S1 Raw data — (ZIP) [file pone.0272781.s001.zip › Raw Data_Bouchmaa et al/Oxidative stress/H2O2_PROTP+DIOS.xlsx]

## Sheet: H2O2_PROT+DIOS
	H2O2 content µmol . mg-1 protein
MDA-MB-468						moyenne	ecart type		MCF-7						moyenne	ecart type
	NT	0.0949067	0.158178	0.0949067	0.115997	0.115997	0.0298263			NT	0.237267	0.158178	0.0869978	0.160814	0.160814	0.0613753
	NT	0.0624489	0.0908348	0.0738033	0.0756956	0.0756956	0.0116655			NT	0.0624489	0.0567717	0.0738033	0.0643413	0.0643413	0.00708068
	Cisp	0.0896037	0.107524	0.152326	0.116485	0.116485	0.0263786			Cisp	0.125445	0.206089	0.259851	0.197128	0.197128	0.0552355
	Cisp	0.284784	0.151885	0.23732	0.224663	0.224663	0.0549891			Cisp	0.275291	0.094928	0.123406	0.164542	0.164542	0.0791699
	Dios 24	0.771893	0.943425	0.857659	0.857659	0.857659	0.0700276			Dios 24	0.643244	0.814776	0.686127	0.714716	0.714716	0.072887
	Dios 48	1.54781	0.884461	0.840238	1.09084	1.09084	0.323632			Dios 48	2.07848	2.52071	1.32669	1.9753	1.9753	0.492888
	Proto 24	0.0813297	0.121995	0.162659	0.121995	0.121995	0.0332027			Proto 24	1.68759	1.74859	1.99258	1.80959	1.80959	0.131769
	Proto 48	0.0750239	0.112536	0.150048	0.112536	0.112536	0.0306284			Proto 48	0.262584	0.450143	0.300095	0.337607	0.337607	0.081035
