# Supplementary material for: In vitro evaluation of dioscin and protodioscin against ER-positive and triple-negative breast cancer
Source: PLoS One. 2023 Feb 9;18(2):e0272781. doi: 10.1371/journal.pone.0272781 (PMC9910703; doi:10.1371/journal.pone.0272781)
Supplement: S1 Raw data — (ZIP) [file pone.0272781.s001.zip › Raw Data_Bouchmaa et al/Oxidative stress/ICDH_DIOS+PROTO.xlsx]

## Sheet: ICDH_Dios+Proto
					ICDH activity_Dios+Proto
	ICDH activity µmol . Min-1 . mg-1 protein
MDA-MB-468						moyenne	ecart type		MCF-7						moyenne	ecart type
	NT	0.135768	0.137374	0.123888	0.120109	0.129285	0.00857877			NT	0.133265	0.134695	0.131835	0.133628	0.133356	0.00118137
	NT	0.127909	0.135101	0.125098	0.13016	0.129567	0.00423082			NT	0.131474	0.131522	0.12881	0.131498	0.130826	0.00134393
	Cisp	0.108941	0.121339	0.105312	0.104083	0.109919	0.00788808			Cisp	0.106933	0.118973	0.112068	0.115797	0.113443	0.0051765
	Cisp	0.102635	0.119332	0.106341	0.112792	0.110275	0.00735307			Cisp	0.105496	0.11617	0.109496	0.113952	0.111278	0.00475006
	Dios 24	0.0653527	0.0631761	0.064317	0.0630143	0.063965	0.00109173			Dios 24	0.0630477	0.0643956	0.0697873	0.0675263	0.0661892	0.00304521
	Dios 48	0.0538392	0.0561228	0.0589008	0.0562711	0.0562835	0.0020697			Dios 48	0.0527398	0.050585	0.0505014	0.0562126	0.0525097	0.00267719
	Proto 24	0.062782	0.0622652	0.0636002	0.0622467	0.0627235	0.000634917			Proto 24	0.0560853	0.0571567	0.054434	0.0547387	0.0556037	0.00125965
	Proto 48	0.0766625	0.0757781	0.0757619	0.075503	0.0759264	0.000506691			Proto 48	0.0588363	0.0539401	0.0593441	0.061094	0.0583036	0.00306556
