# Supplementary material for: In vitro evaluation of dioscin and protodioscin against ER-positive and triple-negative breast cancer
Source: PLoS One. 2023 Feb 9;18(2):e0272781. doi: 10.1371/journal.pone.0272781 (PMC9910703; doi:10.1371/journal.pone.0272781)
Supplement: S1 Raw data — (ZIP) [file pone.0272781.s001.zip › Raw Data_Bouchmaa et al/Oxidative stress/MDA_PROT+DIOS.xlsx]

## Sheet: MDA_PROT+DIOS
	MDA content nmol/mg de Prot
MDA-MB-468					moyenne	ecart type		MCF-7					moyenne	ecart type
	NT	0.354063	0.354063	0.354063	0.354063	0			NT	0.354063	0.354063	0.354063	0.354063	0
	NT	0.381231	0.508308	0.444769	0.444769	0.0635385			NT	0.381231	0.508308	0.444769	0.444769	0.0635385
	Cisp	1.50426	1.50426	1.40397	1.47083	0.0578989			Cisp	1.50426	1.50426	1.40397	1.47083	0.0578989
	Cisp	2.01861	1.69988	1.69988	1.80613	0.184018			Cisp	2.01861	1.69988	1.69988	1.80613	0.184018
	Dios 24	1.49858	1.6859	2.06055	1.74834	0.28614			Dios 24	1.49858	1.6859	2.06055	1.74834	0.28614
	Dios 48	3.43312	4.11974	3.89087	3.81457	0.349611			Dios 48	3.43312	4.11974	3.89087	3.81457	0.349611
	Proto 24	0.997003	1.13943	0.854574	0.997003	0.142429			Proto 24	0.997003	1.13943	0.854574	0.997003	0.142429
	Proto 48	1.99771	1.748	1	1.5819	0.51918			Proto 48	1.99771	1.748	1	1.5819	0.51918
