# Supplementary material for: In vitro evaluation of dioscin and protodioscin against ER-positive and triple-negative breast cancer
Source: PLoS One. 2023 Feb 9;18(2):e0272781. doi: 10.1371/journal.pone.0272781 (PMC9910703; doi:10.1371/journal.pone.0272781)
Supplement: S1 Raw data — (ZIP) [file pone.0272781.s001.zip › Raw Data_Bouchmaa et al/Oxidative stress/SOD_DIOS+PROTO.xlsx]

## Sheet: SOD_DIOS+PROTO
					SOD activity: DIOS + PROTO
	SOD activity U/mg of protein
MDA-MB-468						moyenne	ecart type		MCF-7						moyenne	ecart type
	NT	1.15385	0.833333	2.37179	1.45299	1.45299	0.662738			NT	9.3177	7.02696	10.0924	8.543	8.74501	1.30842
	NT	1.92095	2.48756	2.41846	2.16	2.24674	0.258938			NT	10.0538	9.04841	8.52386	9.57295	9.29975	0.6604
	Cisp	5.64085	5.9103	5.9103	6.17974	5.9103	0.22			Cisp	15.7865	19.6359	26.0204	22.0257	20.8671	4.29058
	Cisp	9.39103	10.5799	11.8232	9.18673	10.2452	1.21822			Cisp	28.1958	28.8416	21.9764	24.6812	25.9237	3.20426
	Dios 24	1.70877	1.23411	1.47144	1.47144	1.47144	0.193778			Dios 24	8.543	6.9936	10.0924	8.543	8.543	1.26508
	Dios 48	1.57692	1.92308	2.05128	1.85043	1.85043	0.200354			Dios 48	10.0538	10.2723	8.52386	9.57295	9.60574	0.77817
	Proto 24	7.54579	6.66667	7.10623	7.03297	7.08791	0.360764			Proto 24	21.9675	21.6145	22.5167	22.0198	22.0296	0.371284
	Proto 48	8.28402	10.8876	12.3077	10.3353	10.4536	1.66804			Proto 48	29.9451	29.1209	27.4725	28.9927	28.8828	1.03054
