# Supplementary material for: In vitro evaluation of dioscin and protodioscin against ER-positive and triple-negative breast cancer
Source: PLoS One. 2023 Feb 9;18(2):e0272781. doi: 10.1371/journal.pone.0272781 (PMC9910703; doi:10.1371/journal.pone.0272781)
Supplement: S1 Raw data — (ZIP) [file pone.0272781.s001.zip › Raw Data_Bouchmaa et al/Oxidative stress/TrxR_DIOS+PROTO.xlsx]

## Sheet: TR_Dios+Proto
						TrxR activity_Dios+Proto
	TrxR activity nmol . Min-1 . mg-1 protein
MDA-MB-468						moyenne	ecart type		MCF-7						moyenne	ecart type
	NT	6.52115	6.27094	6.34871	6.12555	6.31658	0.164778			NT	7.35294	7.30144	7.04591	7.17367	7.21849	0.137539
	NT	6.81	6.4	6.74	6.21	6.54	0.283666			NT	7.8	7.9	7.4	7.7	7.7	0.216025
	Cisp	2.20293	2.11757	2.12294	2.04832	2.12294	0.063231			Cisp	4.86739	4.53306	4.93871	5.02826	4.84186	0.216128
	Cisp	2.30051	2.16115	2.25379	2.07656	2.198	0.0995402			Cisp	5.16332	4.90468	5.1869	5.39718	5.16302	0.201779
	Dios 24	6.39347	6.42265	6.23294	6.40259	6.36291	0.0874981			Dios 24	1.98863	2.19246	1.98863	1.98863	2.03958	0.101917
	Dios 48	2.53424	2.59302	2.35565	2.45512	2.4845	0.102822			Dios 48	1.68874	1.67917	1.69352	1.79398	1.71385	0.053753
	Proto 24	5.78069	5.90871	5.81445	5.81445	5.82958	0.0551051			Proto 24	3.6705	3.68848	3.74692	3.73119	3.70927	0.035746
	Proto 48	9.51344	9.72803	9.69843	9.527	9.61672	0.112222			Proto 48	3.78815	3.90219	3.93951	3.89597	3.88146	0.065107
